# Supplementary material for: Proteomic Biomarkers Associated with Low Bone Mineral Density: A Systematic Review
Source: Int J Mol Sci. 2024 Jul 9;25(14):7526. doi: 10.3390/ijms25147526 (PMC11277462; doi:10.3390/ijms25147526)
Supplement: Supplementary file 1 [file ijms-25-07526-s001.zip]

Archive with 1 entries (1 files):
- ijms-3089019-supplementary.pdf
